# Supplementary material for: Transition-Metal-Catalyzed Diarylation of Isocyanides with Triarylbismuthines for the Selective Synthesis of Imine Derivatives
Source: Materials (Basel). 2021 Jul 30;14(15):4271. doi: 10.3390/ma14154271 (PMC8348920; doi:10.3390/ma14154271)
Supplement: Supplementary file 1 [file materials-14-04271-s001.zip]

Archive with 1 entries (1 files):
- materials-1303300-supplementary.pdf
